# Supplementary material for: Lycium barbarum (Wolfberry) Branches and Leaves Enhance the Growth Performance and Improve the Rumen Microbiota in Hu Sheep
Source: Animals (Basel). 2024 May 29;14(11):1610. doi: 10.3390/ani14111610 (PMC11171408; doi:10.3390/ani14111610)
Supplement: Supplementary file 1 [file animals-14-01610-s001.zip]

Archive with 1 entries (1 files):
- animals-2982614-supplementary.pdf
